# Supplementary material for: Efficient Small Extracellular Vesicles (EV) Isolation Method and Evaluation of EV-Associated DNA Role in Cell–Cell Communication in Cancer
Source: Cancers (Basel). 2022 Apr 20;14(9):2068. doi: 10.3390/cancers14092068 (PMC9099953; doi:10.3390/cancers14092068)
Supplement: Supplementary file 1 [file cancers-14-02068-s001.zip]

Archive with 1 entries (1 files):
- cancers-1673264-supplementary.pdf
